# Supplementary material for: Comparative Analysis of the Ginsenosides in Panax vietnamensis and Three Panax Species
Source: Molecules. 2026 May 8;31(10):1570. doi: 10.3390/molecules31101570 (PMC13209941; doi:10.3390/molecules31101570)
Supplement: Supplementary file 1 [file molecules-31-01570-s001.zip › Supplementary Table S1.xlsx]

## Sheet: Sheet1
Table S1. Fourteen saponin components detected only in some sample groups
Compound	Pg	Pq	Pn	Pv	PvFR	PvL	PvS
20-O-Glucoginsenoside Rf isomer	＋	＋	＋	＋	＋	＋	－
Majonoside R1	－	－	－	＋	＋	＋	－
Majonoside R2	－	－	－	＋	＋	－	－
Ginsenoside Rs3	－	－	－	＋	＋	＋	＋
Vinaginsenoside R2	－	－	－	＋	＋	＋	＋
Ginsenoside Rf	＋	＋	＋	－	－	－	－
Ginsenoside Ra0	＋	－	＋	＋	＋	－	－
Ginsenoside F5	＋	－	＋	＋	＋	＋	－
20R-Ginsenoside Rg2	＋	＋	＋	－	－	－	－
Dimalonyl-ginsenoside Rd isomer	＋	＋	－	＋	＋	＋	＋
Pseudoginsenoside Rc1 isomer	－	－	＋	－	＋	＋	－
Quinquenoside III	－	－	－	－	－	＋	－
20R-Ginsenoside Rg3	－	－	＋	＋	＋	－	＋
Ginsenoside Rk2	＋	＋	＋	＋	－	－	－
"＋" indicates detection, and "−" indicates non-detection. Pv, Panax vietnamensis taproots; PvFR, Panax vietnamensis fibrous roots; PvL, Panax vietnamensis leaves; PvS, Panax vietnamensis stems; Pn, Panax notoginseng taproots; Pg, Panax ginseng taproots; Pq, Panax quinquefolius taproots.
