# Supplementary material for: Comparative Analysis of the Ginsenosides in Panax vietnamensis and Three Panax Species
Source: Molecules. 2026 May 8;31(10):1570. doi: 10.3390/molecules31101570 (PMC13209941; doi:10.3390/molecules31101570)
Supplement: Supplementary file 1 [file molecules-31-01570-s001.zip › Supplementary Table S2.xlsx]

## Sheet: Sheet1
Table S2. Optimization of Mass Spectrometry Parameters for Target Analytes.
Compound	Parameters
	Q1（m/z）	MS2（m/z）	CE (eV)	Rt (min)
Ginsenoside Rh1	637	475.3/637.3	-40	14.97
Ginsenoside F1	637	475.3/637.3	-40	19.5
Ginsenoside Rg2	783	637/621.5	-40	14.19
Ginsenoside Rg3	783	621	-40	26.82
Ginsenoside F2	783.4	621.5	-40	26.34
Ginsenoside Rf	799.5	475.3/637.3	-40	12.09
Ginsenoside Rg1	799.5	637.3/475.3	-50	7.99
Pseudoginsenoside F11	799.5	653.3/635.5	-50	11.94
Notoginsenoside Fe	915.6	783.4/191.0	-40	25.46
Notoginsenoside R1	931.3	799.3/637.3	-40	6.97
Ginsenoside Re	945.6	637.5;799.3	-60	7.33
Ginsenoside Rd	945.6	783.5/621.5	-50	23.87
Ginsenoside Ro	955.6	793.7;731.2	-70	17.72
Vinaginsenoside R4	961.6	799.4/781.5	-50	10.15
Vinaginsenoside R8	961.6	781.5/799.4	-50	9.55
Ginsenoside Rb3	1077.7	783.4/915.3	-60	20.24
Ginsenoside Rb2	1077.7	945.5/783.4	-60	19.46
Ginsenoside Rc	1077.7	915.3/945.5	-60	17.54
Ginsenoside Rb1	1107.6	945.4/621.2	-70	15.84
Quinquenoside R1	1149.5	1089.6/1107.6	-55	21.31
Notoginsenoside Fa	1239.6	1107.6/945.6	-70	13.95
