# Supplementary material for: Comparative Analysis of the Ginsenosides in Panax vietnamensis and Three Panax Species
Source: Molecules. 2026 May 8;31(10):1570. doi: 10.3390/molecules31101570 (PMC13209941; doi:10.3390/molecules31101570)
Supplement: Supplementary file 1 [file molecules-31-01570-s001.zip › Supplementary Table S3.xlsx]

## Sheet: Sheet1
Table S3. Method validation results including the linearity, limit of detection (LOD), limit of quanti- fication (LOQ), precision, recovery, repeatability, and stability.
Compound	Linearity			LOD（μg/mL）	LOQ（μg/mL）	Precision（RSD, %）		Recovery		Repeatability (RSD, %)	Stability (RSD, %)
	Linear equation	r	Range（μg/mL）			IntraDay	InterDay	Recovery %	RSD, %
Ginsenoside Rh1	y = 1823x + 315.12	0.9993	1-20	0.2	0.5	4.35	4.64	85.85	4.9	1.86	4.71
Ginsenoside F1	y = 5233.8 x + 135.05	0.9992	0.5-20	0.2	0.5	3.15	5.43	82.35	6.43	/	4.3
Ginsenoside Rg2	y = 10057 x + 2138.2	0.9996	0.5-20	0.2	0.5	3.06	3.93	79.22	5.01	/	5.42
Ginsenoside Rg3	y = 13062 x + 12385	0.999	0.5-20	0.05	0.1	5.28	4.51	80.44	4.86	3.65	3.46
Ginsenoside F2	y = 13062 x + 12385	0.999	0.5-20	0.05	0.1	4.98	3.95	94.5	2.05	3.19	4.65
Ginsenoside Rf	y = 9132.9 x + 1630.3	0.9994	0.5-10	0.05	0.1	4.97	4.36	115.71	5.61	4.81	5.1
Ginsenoside Rg1	y = 584.4 x - 18.65	0.9992	0.5-20	0.2	0.5	2.94	4.98	112.77	3.96	3.5	4.65
Pseudoginsenoside F11	y = 2219.5 x - 171.54	0.999	0.5-20	0.2	0.5	3.45	4.74	91.33	5.37	/	4.32
Notoginsenoside Fe	y = 8380.6 x + 898.02	0.9997	0.5-20	0.2	0.5	4.61	5.13	96.94	5.49	5.28	3.33
Notoginsenoside R1	y = 602.79 x + 624.83	0.9993	1-20	0.5	1	3.96	3.93	83.93	8.22	5.43	4.3
Ginsenoside Re	y = 3423.2 x + 984.78	0.9993	0.5-20	0.5	1	5.04	5.32	83.19	5.28	5.23	5.21
Ginsenoside Rd	y = 2164.1 x + 2306.6	0.9992	1-20	0.5	1	5.12	4.06	108.52	8.22	5.06	2.48
Ginsenoside Ro	y = 99080 x + 74995	0.9995	1-20	0.05	0.1	3.65	2.33	92.26	3.15	3.86	3.99
Vinaginsenoside R4	y = 6419.1 x - 232.46	0.9993	0.5-20	0.2	0.5	5.07	5.23	102.66	4.58	3.97	3.14
Vinaginsenoside R8	y = 15027 x + 27058	0.9993	1-20	0.05	0.1	3.72	5.27	99.86	4.69	/	5.46
Ginsenoside Rb3	y = 9317x + 6770.8	0.9996	1-20	0.2	0.5	4.2	3.17	94.78	4.88	4.14	3.31
Ginsenoside Rb2	y = 18964x + 11192	0.9993	0.5-10	0.2	0.5	4.2	4.47	88.55	5.76	3.7	2.49
Ginsenoside Rc	y = 11717x + 5698.7	0.9991	0.5-10	0.2	0.5	4.94	4.03	91.15	4.02	3.52	4.12
Ginsenoside Rb1	y = 7559.6x + 20687	0.999	1-20	0.2	0.5	3.47	3.01	88.92	5.92	3.08	3.81
Quinquenoside R1	y = 57205x + 58059	0.9993	1-20	0.05	0.1	3.66	3.69	109.52	3.86	3.17	5.27
Notoginsenoside Fa	y = 12775x + 2675.5	0.9991	0.5-10	0.2	0.5	3.93	2.46	92.41	4.52	3.45	5.52
