# Supplementary material for: Comparative Analysis of the Ginsenosides in Panax vietnamensis and Three Panax Species
Source: Molecules. 2026 May 8;31(10):1570. doi: 10.3390/molecules31101570 (PMC13209941; doi:10.3390/molecules31101570)
Supplement: Supplementary file 1 [file molecules-31-01570-s001.zip › Supplementary Table S4.xlsx]

## Sheet: Sheet1
Table S4. Quantitative determination results of 21 saponin components in different Panax samples (mg/g).
Sample ID	Ginsenoside Rh1	Ginsenoside F1	Ginsenoside Rg1	Ginsenoside Rg2	Ginsenoside Rg3	Ginsenoside F2	Ginsenoside Rf	Pseudoginsenoside F11	Notoginsenoside Fe	Notoginsenoside R1	Ginsenoside Re	Ginsenoside Rd	Ginsenoside Ro	Vinaginsenoside R4	Vinaginsenoside R8	Ginsenoside Rb3	Ginsenoside Rb2	Ginsenoside Rc	Ginsenoside Rb1	Quinquenoside R1	Notoginsenoside Fa
Pn-1	1.09	0.18	23.74	0.56	0.06	0.14	0.1	ND	0.13	11.31	1.71	7.32	<LOQ	0.13	0.04	0.2	0.27	0.08	6.44	0.18	1.58
Pn-2	0.58	0.11	37.51	0.46	0.06	0.18	0.09	ND	0.08	18.38	1.89	6.28	<LOQ	0.13	0.03	0.19	0.13	0.04	5.52	0.11	1.45
Pn-3	1.22	0.16	23.33	1.22	0.06	0.16	0.15	ND	0.08	7.05	4.13	7.12	<LOQ	0.12	0.05	0.24	0.33	0.09	6.64	0.17	0.98
Pn-4	0.56	0.15	11.13	0.66	0.04	0.13	0.07	ND	0.23	10.2	1.77	6.98	<LOQ	0.15	0.04	0.29	0.33	0.09	6.38	0.19	1.38
Pn-5	0.62	0.11	11.95	1.04	0.03	0.03	0.09	ND	0.09	13.7	1.58	6.17	<LOQ	0.09	0.03	0.25	0.25	0.08	6.01	0.16	1.35
Pn-6	1.11	0.1	21.97	0.71	0.07	0.08	0.11	ND	0.06	15.12	2.48	6.56	<LOQ	0.11	0.05	0.18	0.16	0.07	5.41	0.12	1.05
Pn-7	0.62	0.17	12.74	0.5	0.04	0.09	0.07	ND	0.13	16.21	1.82	6.68	<LOQ	0.11	0.04	0.2	0.16	0.05	5.67	0.16	1.32
Pn-8	1.15	0.13	30.38	0.73	0.03	0.05	0.16	ND	0.06	9.76	2.17	5.98	<LOQ	0.07	0.02	0.21	0.08	0.05	5.62	0.12	1.43
Pn-9	1.26	0.12	34.38	0.84	0.06	0.11	0.1	ND	0.2	13.05	2.43	6.32	<LOQ	0.12	0.03	0.25	0.24	0.09	6.27	0.18	1.29
Pn-10	0.81	0.14	11.21	0.87	0.04	0.08	0.14	ND	0.08	15.23	4.7	6.5	<LOQ	0.12	0.02	0.21	0.17	0.06	5.74	0.14	0.92
Pg-1	0.07	ND	2.68	0.5	<LOQ	ND	1.34	ND	0.04	0.42	2.76	3.27	1.62	0.03	<LOQ	0.92	1.7	4.25	2.04	0.24	ND
Pg-2	0.06	ND	2.79	0.55	<LOQ	ND	0.64	ND	0.06	1.41	2.79	3.22	1.29	0.05	<LOQ	1.46	2.11	5.02	2.01	0.27	ND
Pg-3	0.04	ND	3.15	0.4	<LOQ	ND	1.01	ND	0.04	0.72	2	3.65	1.37	0.04	<LOQ	1.21	1.76	4.12	2.36	0.24	ND
Pg-4	0.11	ND	3.79	0.56	<LOQ	ND	1.42	ND	0.05	0.07	4.68	2.96	1.68	0.04	<LOQ	1.38	1.8	3.95	2.5	0.41	ND
Pg-5	0.06	ND	2.89	0.31	<LOQ	ND	0.85	ND	0.04	0.1	3.16	2.36	1.06	0.02	<LOQ	0.7	1.14	2.77	1.37	0.09	ND
Pg-6	0.04	ND	2.84	0.31	<LOQ	ND	0.99	ND	0.01	0.55	2.56	1.74	1.48	0.02	<LOQ	0.85	1.5	3.27	1.9	0.24	ND
Pq-1	ND	ND	0.99	0.13	<LOQ	0.26	ND	2.45	0.13	0.12	9.41	3.1	1.55	0.04	<LOQ	1.18	0.24	2.25	4.47	0.84	ND
Pq-2	ND	ND	1.24	0.13	<LOQ	0.17	ND	2.84	0.07	0.14	5.51	5.68	1.25	0.06	<LOQ	1.11	0.28	2.33	4.2	0.61	ND
Pq-3	ND	ND	3.4	0.13	<LOQ	0	ND	0.03	0.03	1.1	1.84	3.59	1.72	0.01	<LOQ	0.64	1.18	2.7	1.29	0.16	ND
Pq-4	ND	ND	0.87	0.17	<LOQ	0.32	ND	1.99	0.06	0.08	6.69	4.96	1.3	0.03	<LOQ	0.92	0.14	2.14	4.96	0.76	ND
Pq-5	ND	ND	1.17	0.07	<LOQ	0.22	ND	1.72	0.06	0.09	6.4	3.99	2.02	0.02	<LOQ	0.64	0.14	2	3.73	0.62	ND
Pv-1	2.28	ND	36.4	ND	<LOQ	0.15	0.1	ND	0.04	3.95	0.28	4.78	<LOQ	0.04	ND	0.27	1.82	0.39	2.03	<LOQ	0.2
Pv-2	2.68	ND	16.65	ND	<LOQ	0.23	0.14	ND	0.05	5.43	0.24	4.81	<LOQ	0.04	ND	0.29	1.84	0.34	2.04	<LOQ	0.2
Pv-3	2.58	ND	23.66	ND	<LOQ	0.21	0.11	ND	0.06	5.33	0.37	4.72	<LOQ	0.05	ND	0.28	1.91	0.35	2.32	<LOQ	0.18
PvFR-1	0.83	ND	13.6	ND	<LOQ	0.12	0.06	ND	0.06	6.72	1.04	5.4	<LOQ	0.04	<LOQ	0.63	2.34	0.43	2.87	<LOQ	1.84
PvFR-2	0.85	ND	20.73	ND	<LOQ	0.12	0.06	ND	0.07	2.9	0.61	5.34	<LOQ	0.05	<LOQ	0.61	2.33	0.51	3.08	<LOQ	1.86
PvFR-3	0.74	ND	10.1	ND	<LOQ	0.12	0.04	ND	0.06	5.07	0.82	5.49	<LOQ	0.02	<LOQ	0.57	2.6	0.6	3.19	<LOQ	1.94
PvL-1	ND	ND	2.72	ND	<LOQ	1.78	ND	ND	0.22	0.81	3.49	8.74	ND	0.2	0.5	1.35	5.17	1.47	0.14	ND	ND
PvL-2	ND	ND	2.97	ND	<LOQ	1.96	ND	ND	0.38	0.76	3.12	8.58	ND	0.18	0.4	1.21	5.01	1.51	0.16	ND	ND
PvL-3	ND	ND	3.79	ND	<LOQ	1.6	ND	ND	0.28	0.7	3.3	8.54	ND	0.21	0.42	1.25	5.21	1.58	0.11	ND	ND
PvS-1	ND	ND	ND	ND	ND	ND	ND	ND	ND	0.19	0.61	1.44	ND	ND	<LOQ	0.12	1.15	0.07	0.13	ND	ND
PvS-2	ND	ND	ND	ND	ND	ND	ND	ND	ND	0.16	1.22	1.33	ND	ND	<LOQ	0.1	1.08	0.07	0.14	ND	ND
PvS-3	ND	ND	ND	ND	ND	ND	ND	ND	ND	0.13	0.88	1.26	ND	ND	<LOQ	0.09	1.06	0.05	0.12	ND	ND
Note: ND represents not detected, and <LOQ represents detected but below the limit of quantification.
