# Supplementary material for: Comparative Analysis of the Ginsenosides in Panax vietnamensis and Three Panax Species
Source: Molecules. 2026 May 8;31(10):1570. doi: 10.3390/molecules31101570 (PMC13209941; doi:10.3390/molecules31101570)
Supplement: Supplementary file 1 [file molecules-31-01570-s001.zip › Supplementary Table S5.xlsx]

## Sheet: Sheet1
Table S5. The sample information of plant materials of panax species
Sample ID	Species	Collected places	Origin of medicinal herbs
Pn-1	Panax notoginseng	Bozhou TCM market	Yunnan
Pn-2	Panax notoginseng	Bozhou TCM market	Yunnan
Pn-3	Panax notoginseng	Bozhou TCM market	Yunnan
Pn-4	Panax notoginseng	Hehuachi TCM market	Yunnan
Pn-5	Panax notoginseng	Hehuachi TCM market	Yunnan
Pn-6	Panax notoginseng	Hehuachi TCM market	Yunnan
Pn-7	Panax notoginseng	Hehuachi TCM market	Yunnan
Pn-8	Panax notoginseng	Anguo TCM market	Yunnan
Pn-9	Panax notoginseng	Anguo TCM market	Yunnan
Pn-10	Panax notoginseng	Anguo TCM market	Yunnan
Pg-1	Panax ginseng	Hehuachi TCM market	Jilin
Pg-2	Panax ginseng	Hehuachi TCM market	Jilin
Pg-3	Panax ginseng	Hehuachi TCM market	Jilin
Pg-4	Panax ginseng	Hehuachi TCM market	Jilin
Pg-5	Panax ginseng	Bozhou TCM market	Jilin
Pg-6	Panax ginseng	Bozhou TCM market	Jilin
Pq-1	Panax quinquefolius	Hehuachi TCM market	Jilin
Pq-2	Panax quinquefolius	Hehuachi TCM market	Jilin
Pq-3	Panax quinquefolius	Hehuachi TCM market	Jilin
Pq-4	Panax quinquefolius	Bozhou TCM market	Jilin
Pq-5	Panax quinquefolius	Bozhou TCM market	Jilin
Pv-1	Panax vietnamensis	Jinping County, Yunnan	Yunnan
Pv-2	Panax vietnamensis	Jinping County, Yunnan	Yunnan
Pv-3	Panax vietnamensis	Jinping County, Yunnan	Yunnan
PvFR-1	Panax vietnamensis	Jinping County, Yunnan	Yunnan
PvFR-2	Panax vietnamensis	Jinping County, Yunnan	Yunnan
PvFR-3	Panax vietnamensis	Jinping County, Yunnan	Yunnan
PvL-1	Panax vietnamensis	Jinping County, Yunnan	Yunnan
PvL-2	Panax vietnamensis	Jinping County, Yunnan	Yunnan
PvL-3	Panax vietnamensis	Jinping County, Yunnan	Yunnan
PvS-1	Panax vietnamensis	Jinping County, Yunnan	Yunnan
PvS-2	Panax vietnamensis	Jinping County, Yunnan	Yunnan
PvS-3	Panax vietnamensis	Jinping County, Yunnan	Yunnan
