# Supplementary material for: Comparative Analysis of the Ginsenosides in Panax vietnamensis and Three Panax Species
Source: Molecules. 2026 May 8;31(10):1570. doi: 10.3390/molecules31101570 (PMC13209941; doi:10.3390/molecules31101570)
Supplement: Supplementary file 1 [file molecules-31-01570-s001.zip › Supplementary Table S6.xlsx]

## Sheet: Sheet1
Table S6. The detail information on reference standards of saponins.
No.	Compound	CAS No.	Purity
1	Ginsenoside Rg3	38243-03-7	HPLC≥98%
2	Pseudoginsenoside Rh2	1370264-16-6	HPLC≥98%
3	Ginsenoside Rh2	112246-15-8	HPLC≥98%
4	Ginsenoside F1	53963-43-2	HPLC≥98%
5	Notoginsenoside Ft1	155683-00-4	HPLC≥98%
6	Ginsenoside Rh2	78214-33-2	HPLC≥96%
7	Vinaginsenoside R8	156042-22-7	HPLC≥98%
8	Ginsenoside Rb3	68406-26-8	HPLC≥98%
9	Compound K	39262-14-1	HPLC≥98%
10	Ginsenoside Rh1	63223-86-9	HPLC≥98%
11	Notoginsenoside Fa	88100-04-3	HPLC≥96%
12	Ginsenoside F3	62025-50-7	HPLC≥98%
13	Ginsenoside Rg2	52286-74-5	HPLC≥97%
14	Ginsenoside Rg3	14197-60-5	HPLC≥98%
15	Ginsenoside F2	62025-49-4	HPLC≥98%
16	Ginsenoside- Rf	52286-58-5	HPLC≥98%
17	Ginsenoside Rg1	22427-39-0	HPLC≥98%
18	Pseudoginsenoside F11	69884-00-0	HPLC≥98%
19	Notoginsenoside Fe	88105-29-7	HPLC≥98%
20	Notoginsenoside R1	80418-24-2	HPLC≥98%
21	Ginsenoside Re	52286-59-6	HPLC≥98%
22	Ginsenoside Rd	52705-93-8	HPLC≥96%
23	Ginsenoside Ro	34367-04-9	HPLC≥98%
24	Vinaginsenoside R4	156009-80-2	HPLC≥98%
25	Ginsenoside Rb2	11021-13-9	HPLC≥98%
26	Ginsenoside Rc	11021-14-0	HPLC≥98%
27	Ginsenoside Rb1	41753-43-9	HPLC≥98%
28	Quinquenoside R1	85013-02-1	HPLC≥95%
